# Supplementary material for: Berberine potentiates liver inflammation and fibrosis in the PI*Z hAAT transgenic murine model
Source: PLoS One. 2024 Sep 19;19(9):e0310524. doi: 10.1371/journal.pone.0310524 (PMC11412680; doi:10.1371/journal.pone.0310524)
Supplement: S5 File — (XLSX) [file pone.0310524.s006.xlsx]

## Sheet: BBR S6
	Fig 1 A. Cell viability(%)
			Huh7.5				Huh7.5Z
		BBR(uM)	0uM	1uM	10uM	40uM	0uM	1uM	10uM	40uM
			0.845779	0.856331	0.518669	0.368506	0.994672	1.03648	0.753689	0.559426
			1.02435	0.941558	0.736201	0.495942	1.01803	1.20984	0.928279	0.611066
			1.12987	0.984578	0.788149	0.494318	0.987295	1.05615	0.858197	0.595082
		BBR(uM)	0	1	10	40
	AVERAGE	Huh7.5	1	0.927489	0.681006	0.452922
		Huh7.5Z	1	1.10082	0.846721	0.588525
	STDEV	Huh7.5	0.143602	0.0652707	0.142968	0.0731105
		Huh7.5Z	0.0160465	0.094922	0.087859	0.0264368
	Fig1 B,D. Intracellular AAT load(WB)
	BBR(uM)	GAPDH	AAT	AAT/GAPDH
	0	36334.4	38412.8	1.0572			AAT/GAPDH	0	1.2	2.5	5	10
	1.2	31853	31850.6	0.999923			1	1.0572	0.999923	0.699393	0.692492	0.598145
	2.5	31478.1	22015.6	0.699393			2	0.881698	0.732359	0.717101	0.585719	0.531758
	5	36734.8	25438.5	0.692492			3	0.967693	0.765651	0.635998	0.540009	0.438705
	10	32645.9	19527	0.598145				0	1.2	2.5	5	10
							AVERAGE	0.968865	0.832644	0.684164	0.606073	0.52287
		GAPDH	AAT	AAT/GAPDH			STED	0.0877584	0.145821	0.0426422	0.0782529	0.0800908
	0	34201.8	30155.7	0.881698			TTEST		0.237917	0.00721096	0.00590851	0.00288704
	1.2	29118	21324.8	0.732359
	2.5	31728	22752.2	0.717101
	5	22681	13284.7	0.585719
	10	33838.4	17993.9	0.531758
		GAPDH	AAT	AAT/GAPDH
	0	33034.9	31967.7	0.967693
	1.2	34416.6	26351.1	0.765651
	2.5	35367.3	22493.5	0.635998
	5	34399.4	18576	0.540009
	10	33835.8	14844	0.438705
	Fig 1 C,E. (C) Representative western blot and (E) quantification of p62
		GAPDH	P62	P62/GAPDH			P62/GAPDH	C	BBR
	C1	38191.8	25088.5	0.656908			1	0.656908	0.474142
	BBR1	36196.3	17162.2	0.474142			2	0.682276	0.531606
	C2	45100.4	30770.9	0.682276			3	0.907514	0.492571
	BBR2	41983	22318.4	0.531606				C	BBR
	C3	37483.4	34016.7	0.907514			AVERAGE	0.748899	0.49944
	BBR3	39126.7	19272.7	0.492571			STED	0.137948	0.0293412
							TTEST		0.0375254
	Fig1 F. SERPINA1 QPCR
	SERPINA1
	C1	1
	C2	1.25959
	C3	0.875022		AAT	C	BBR
	BBR1	0.836291		AVERAGE	1.04487	0.951332
	BBR2	1.05947		SDEV	0.196172	0.11175
	BBR3	0.958232		TTEST		0.512672
	Fig1 G. AAT ELISA (nM)
		AAT(nM)
	C1	19.314
	C2	15.863
	C3	28.386		AAT	Ctrl	BBR
	BBR1	7.89		AVERAGE	21.1877	7.984
	BBR2	7.153		SDEV	6.46833	0.881766
	BBR3	8.909		TTEST		0.0248242
	Fig 2. 2C1 IF
		cell number	2C1+	%
	BBR1	1983	60	3.02572			Ctrl	BBR
	BBR2	1777	44	2.47608		AVERAGE	11.1703	2.98153
	BBR3	1888	65	3.4428		STDEV	1.01852	0.484869
	Ctrl1	1935	231	11.938		TTEST		0.000230266
	Ctrl2	2017	202	10.0149
	Ctrl3	1566	181	11.5581
	NCtrl1	2031	0	0
	NCtrl2	1932	0	0
	NCtrl3	1898	0	0
	Fig 3. C
	the percentage of infiltrated area in the BBR-treated and the untreated Pi*Z mice from two in vivo experiments
	Animal	femal PIZTg mice		male PIZTg mice
	treatment	Control	BBR	Control	BBR
		0.0396983	0.444038	0.0135374	0.0326166
		0.303865	0.480144	0.0234902	0.0351281
		0.325463	12.5768	0.00710389	0.345499
		0.0979572	1.40706	0.0283925	0.372961
		0.0596645	0.362525	0.0224111	0.763039
		0.137764	0.725945	0.028039
			11.6425
			7.89145
			1.42767
			17.0072
			1.72803
	P		0.023582		0.0413429
	Fig 7 E. PAS-D area(%)
		PASD(%)
		Ctrl	BBR
		9	12
		8	7
		6	15
		3	8
			2
	Fig 7 F. PASD-INFILTATION AREA%
		0.444038	12
		0.480144	7
		12.5768	15
		1.40706	8
		0.362525	2
		0.0326166	0
	Fig 8. WB
		GAPDH	mTOR	mTOR/GAPDH		mTOR	Ctrl	BBR
	C1	39065.7	139.192	0.00356302		average	0.137093	0.591949
	C2	47960.5	5218.2	0.108802		stdev	0.159745	0.197154
	C3	44334.8	16302.9	0.367722		ttest		0.0115718
	C4	36168.5	2469.79	0.0682857
	B1	38525	29305.8	0.760696
	B2	43942.4	13804.6	0.314153
	B3	39752.5	23708	0.59639
	B4	38735.1	26981.2	0.696558
		GAPDH	p-mTOR	mTOR/GAPDH		p-mTOR	Ctrl	BBR
	C1	39065.7	277.778	0.00711053		average	0.0996102	0.554743
	C2	47960.5	5636.44	0.117523		stdev	0.085035	0.295315
	C3	44334.8	9209.89	0.207735		ttest		0.0252172
	C4	36168.5	2389.74	0.0660724
	B1	38525	22237.3	0.577216
	B2	43942.4	12539.1	0.285353
	B3	39752.5	15784.5	0.397068
	B4	38735.1	37159.9	0.959335
		GAPDH	PERK	PERK/GAPDH		PERK	Ctrl	BBR
	C1	39065.7	858.021	0.0219635		average	0.203327	0.742979
	C2	47960.5	4255.38	0.0887267		stdev	0.298813	0.337615
	C3	44334.8	28803.2	0.649674		ttest		0.0537405
	C4	36168.5	1914.92	0.0529444
	B1	38525	28906.3	0.750326
	B2	43942.4	11663.1	0.265417
	B3	39752.5	37271.3	0.937584
	B4	38735.1	39455.1	1.01859
		GAPDH	p-PERK	p-PERK/GAPDH		p-PERK	Ctrl	BBR
	C1	39065.7	1862.58	0.047678		average	0.22376	0.610686
	C2	47960.5	6171.49	0.128679		stdev	0.187139	0.180812
	C3	44334.8	21200.8	0.478198		ttest		0.0248335
	C4	36168.5	8698.02	0.240486
	B1	38525	26266.5	0.681803
	B2	43942.4	14962	0.340491
	B3	39752.5	27836.5	0.700246
	B4	38735.1	27897.2	0.720206
		GAPDH	IRE1	IRE1/GAPDH		IRE1	Ctrl	BBR
	C1	39224	22820.1	0.581789		average	0.35887	0.682958
	C2	37462.7	7492.77	0.200006		stdev	0.16299	0.361508
	C3	37066.7	10749.4	0.29		ttest		0.153265
	C4	31815.3	11570.7	0.363684
	B1	34447.4	30178.1	0.876063
	B2	38344.5	17493.8	0.456227
	B3	35265.8	10956	0.310668
	B4	37525.3	40860.4	1.08888
		GAPDH	p-IRE1	p-IRE1/GAPDH		p-IRE1	Ctrl	BBR
	C1	39224	10805.7	0.275488		average	0.339519	0.861763
	C2	37462.7	7441.19	0.198629		stdev	0.124252	0.443466
	C3	37066.7	15412.8	0.415812		ttest		0.0638476
	C4	31815.3	14894.2	0.468148
	B1	34447.4	31239	0.90686
	B2	38344.5	15674.9	0.408792
	B3	35265.8	23933.7	0.678668
	B4	37525.3	54514.2	1.45273
		GAPDH	p62	p62/GAPDH		p62	Ctrl	BBR
	C1	39224	2959.73	0.0754571		average	0.111804	0.579771
	C2	37462.7	1808.74	0.0482811		stdev	0.0598084	0.514385
	C3	37066.7	6511.33	0.175665		ttest		0.120718
	C4	31815.3	4702.7	0.147813
	B1	34447.4	21300.1	0.618336
	B2	38344.5	4699.27	0.122554
	B3	35265.8	10272.9	0.291298
	B4	37525.3	48291.2	1.2869
		GAPDH	LC3	LC3/GAPDH		LC3	Ctrl	BBR
	C1	39065.7	32872.9	0.841478		average	0.827224	1.32758
	C2	47960.5	34633.5	0.722126		stdev	0.151474	0.375342
	C3	44334.8	45936.9	1.03614		ttest		0.0483014
	C4	36168.5	25649.1	0.709156
	B1	38525	71330	1.85152
	B2	43942.4	46103.1	1.04917
	B3	39752.5	53548.7	1.34705
	B4	38735.1	41158.3	1.06256
		GAPDH	CHOP	CHOP/GAPDH		CHOP	Ctrl	BBR
	C1	39065.7	6772.53	0.173362		average	0.232246	0.408398
	C2	47960.5	14449.8	0.301285		stdev	0.0549148	0.206869
	C3	44334.8	9206.23	0.207653		ttest		0.150861
	C4	36168.5	8922.18	0.246684
	B1	38525	14473	0.375678
	B2	43942.4	9450.92	0.215075
	B3	39752.5	13594.8	0.341985
	B4	38735.1	27147.6	0.700852
		GAPDH	Cas8	Cas8/GAPDH		Cas8	Ctrl	BBR
	C1	39224	17437.4	0.444559		average	0.433075	1.28589
	C2	37462.7	17517	0.467584		stdev	0.0621232	0.680957
	C3	37066.7	17713.8	0.477891		ttest		0.0468832
	C4	31815.3	10889.2	0.342264
	B1	34447.4	67470.8	1.95866
	B2	38344.5	23157.1	0.603923
	B3	35265.8	28352.9	0.803979
	B4	37525.3	66681.7	1.77698
		GAPDH	Cas3	Cas3/GAPDH		Cas3	Ctrl	BBR
	C1	39224	1419.16	0.036181		average	0.0434657	0.766964
	C2	37462.7	854.335	0.0228049		stdev	0.0477367	0.76191
	C3	37066.7	4153.52	0.112055		ttest		0.106841
	C4	31815.3	89.778	0.00282185
	B1	34447.4	42839	1.24361
	B2	38344.5	2280.72	0.0594797
	B3	35265.8	6342.02	0.179835
	B4	37525.3	59475.2	1.58494
	Fig 9 H. infiltrated area in the liver (%)(2nd experiment)
	WT		PiM		PiZ
	Ctrl	BBR	Ctrl	BBR	Ctrl	BBR
	0.0400557	0.0611486	0.0151076	0.00937888	0.0283925	0.345499
	0.0106896	0.0107411	0.029814	0.023542	0.0224111	0.725945
	0.00937165	0.0116967	0.0581413	0.0251833	0.028039	11.6425
			0.0100523	0.0630382	0.0596645	7.89145
			0.00570623	0.0514943	0.137764	0.372961
				0.0136809		1.42767
						17.0072
						1.72803
						0.763039
